# Supplementary material for: Venous blood gas and biochemical analysis of wild captured green turtles (Chelonia mydas) and Kemp’s ridley turtles (Lepidochelys kempii) from the Gulf of Mexico
Source: PLoS One. 2020 Aug 12;15(8):e0237596. doi: 10.1371/journal.pone.0237596 (PMC7423106; doi:10.1371/journal.pone.0237596)
Supplement: S1 Table — (XLSX) [file pone.0237596.s001.xlsx]

## Sheet: Raw Data
ID	Species	Date	Capture Method	Capture	Blood	Release	HR	TempF	TempC	Weight (kg)	Head width	SMCL (cm)	SSCL (cm)	SMCW (cm)	CSCL (cm)	CMCW (cm)	SMPL (cm)	FP	Tumor score	Balazs Score	Water Temp C	Time of CG4+	pH	pCO2 (mmHg)	pO2 (mmHg)	pHTC	PCO2TC (mmHg)	PO2TC (mmHg)	BEecf (mmol/L)	HCO3 (mmol/L)	TCO2 (mmol/L)	sO2 (%)	Lac (mmol/L)	Time of Chem8+	Na (mmol/L)	K (mmol/L)	Cl (mmol/L)	iCa (mmol/L)	TCO2 (mmol/L)	Glu (mg/dL)	BUN (mg/dL)	Crea (mg/dL)	Hct (%PCV)	Hb (g/dL)	AnGap (mmol/L)
CR01	Lk	6/12/17	jump	09:10	09:17	09:37	na	81	27.2222	18.9	11	49.2	49.8	51.4	52.2	56.2	39.1	No	0	0	27.11	09:41	7.256	65.7	74	7.398	41.8	37	2	29.2	31	91	11.38	09:45	162	4.3	120	0.86	28	72	64	0.1	28	9.5	20
CR02	LK	6/12/17	jump	10:37	10:41	10:54	48	80.4	26.8889	12.6	9.6	42.3	42.8	42.3	45	47.5	33.9	No	0	0	26.72	10:46	7.214	82.3	68	7.351	52.9	34	5	33.3	36	87	9.64	10:50	156	4.5	112	1.04	32	67	92	0.1	17	5.8	17
CR03	Cm	6/12/17	jump	11:25	11:30	11:50	48	81.1	27.2778	7.9	6.2	38.9	39.4	30.9	41.9	35.5	32	Yes	38	2	26.73	11:46	7.072	87.2	71	7.194	57	37	-5	25.4	28	85	21	11:41	152	4.9	119	1.21	25	78	3	0.3	30	10.2	14
CR04	Lk	6/12/17	jump	11:59	12:02	12:16	48	81.7	27.6111	14.2	10	43.3	43.9	41.6	46.5	46.5	34.7	No	0	0	26.8	12:07	7.167	86.4	80	7.291	57.3	43	3	31.3	34	91	12.63	12:13	161	4.7	118	1.15	31	75	65	0.2	23	7.8	18
CR05	Lk	6/12/17	jump	12:46	12:49	13:06	36	82.5	28.0556	19.2	10.1	49.7	50.4	49.7	53.6	54.5	39.1	No	0	0	26.97	12:54	7.271	72	82	7.395	48.7	48	6	33.1	35	94	5.88	13:03	155	4.4	117	1.16	33	63	65	0.1	24	8.2	10
CR06	Lk	6/12/17	jump	13:16	13:20	13:39	44	81.2	27.3333	11	9.4	42.3	43.1	40.4	44.5	45.3	33	No	0	0	27.09	13:30	7.215	67.9	85	7.345	44.5	46	0	27.4	29	94	10.3	13:33	161	4.6	119	0.93	28	67	60	0.1	23	7.8	19
CR07	Lk	6/12/17	jump	13:46	13:51	14:09	44	83.3	28.5	23.5	11.8	52.5	53.6	52.9	55.7	58.6	40.7	No	0	0	27.23	13:57	7.222	69.5	91	7.337	47.9	53	1	28.5	31	95	12.46	14:01	156	4.7	118	1.11	28	76	78	0.1	31	10.5	15
CR08	Lk	6/12/17	jump	14:30	14:35	14:52	48	83.4	28.5556	13.3	9.6	43.4	44	43.2	45.9	48	34.6	No	0	0	27.54	14:41	7.115	92.2	88	7.223	63.7	51	0	29.6	32	92	14.8	14:45	163	4.9	118	1.21	28	81	68	0.2	24	8.2	22
CR09	Lk	6/12/17	jump	15:38	15:42	16:05	na	82.6	28.1111	14.7	10	47.3	48.8	47	50.8	52.5	36.6	No	0	0	27.8	15:47	7.264	55.9	80	7.386	37.9	45	-2	25.3	27	94	13.85	15:51	156	3.9	117	1.17	28	86	49	0.1	30	10.2	16
CR10	Cm	6/13/17	jump	09:45	09:50	10:25	44	80.5	26.9444	7.1	6	37.9	38.7	31.1	40.9	35.8	31.2	Yes	2	1	26.78	09:55	6.993	113.9	73	7.114	73.3	37	-4	27.6	31	82	21	10:03	160	5.6	115	1.11	28	80	2	0.1	28	9.5	24
CR11	Lk	6/13/17	jump	10:51	10:55	11:13	48	80.4	26.8889	16.2	10.6	47.1	47.6	47	49.3	51.4	37.9	No	0	0	26.61	11:09	7.282	64	87	7.423	41.1	46	3	30.2	32	95	11.05	11:04	154	4	116	0.9	29	81	57	0.1	27	9.2	14
CR12	Lk	6/13/17	jump	12:08	12:14	12:26	48	83.7	28.7222	18.1	10.7	49.1	49.8	48.7	53.4	54	38.9	No	0	0	26.88	12:18	7.316	63.4	74	7.433	44.2	43	6	32.4	34	93	6.35	12:22:00	156	4.1	112	0.96	32	63	52	0.1	22	7.5	16
CR13	Lk	6/13/17	jump	12:53	12:57	13:19	54	83.8	28.7778	10.2	8.9	39.9	40.4	39.1	42.1	42.6	32	No	0	0	27.11	13:09	7.274	63.8	93	7.389	44.5	56	3	29.6	32	96	12.58	13:12	155	4.6	113	0.95	32	70	65	0.1	34	11.6	15
CR14	Lk	6/13/17	net	13:33	13:37	13:50	56	81.6	27.5556	2.2	5.3	24.4	24.6	22	26.5	25.8	20	No	0	0	27.3	13:41:00	7.237	72	71	7.366	47.6	38	3	30.7	33	90	5.75	13:44	150	4.8	118	1.53	28	76	44	0.1	24	8.2	10
CR15	Cm	6/13/17	jump	14:05	14:10	14:28	60	82.1	27.8333	13.1	6.9	46	46.9	38.9	49.4	42.7	38.6	Yes	3	1	27.56	14:14	7.043	92.8	65	7.156	62.1	34	-5	25.2	28	79	21	14:18	155	5.1	118	1.22	25	65	5	0.1	31	10.5	19
CR16	Cm	6/13/17	jump	14:42	14:45	15:02	52	83.3	28.5	4.1	5	31.5	32	25.7	33.8	29.3	26.3	Yes	15	2	27.7	14:51	7.244	77.3	70	7.36	53.3	39	6	33.4	36	89	17.71	14:54	156	4.9	113	1	33	73	2	0.1	29	9.9	16
CR17	Cm	6/13/17	jump	15:35	15:41	15:59	60	83.1	28.3889	7.6	5.9	38	38.7	30.1	41	34.3	30.9	Yes	28	2	28.14	15:45	6.808	>130.0	72	6.901	na	40	na	na	na	na	21	15:49	165	5.7	117	1.11	na	97	2	0.3	34	11.6	na
CR18	Lk	6/14/17	jump	09:56	10:01	10:13	44	83.6	28.6667	20.9	11.6	52.7	53.3	52.2	56	58.1	41.2	No	0	0	27.83	10:11	7.097	74.7	92	7.204	51.9	54	-7	23.1	25	93	14.76	10:08	157	4.3	118	1.03	24	95	68	0.1	33	11.2	21
CR19	Cm	6/14/17	net	10:25	10:28	10:40	56	82.6	28.1111	6.3	5.6	34.3	35	28.2	37.1	32.3	29.1	Yes	7	2	27.8	10:37	7.295	75.9	67	7.419	51.4	36	10	36.9	39	89	15.43	10:33	155	4.4	106	1.16	37	66	2	0.2	26	8.8	17
CR20	Cm	6/14/17	net	10:48	10:51	11:23	60	83.3	28.5	7.8	5.8	39.3	40.1	30.7	42.5	36.1	32.3	Yes	20	2	27.84	11:17	7.203	87.4	50	7.317	60.3	28	6	34.4	37	74	16.39	11:13	160	5.3	111	1.19	34	67	2	0.3	28	9.5	21
CR21	Cm	6/14/17	net	10:55	10:56	12:16	44	82	27.7778	8.5	6.1	39.8	40.5	32.2	43	36.9		Yes	21	2	28.01	11:30	7.215	80.6	49	7.339	53.9	25	5	32.6	35	73	13.43	11:26	154	4.9	112	1.4	32	79	2	0.3	29	9.9	15
CR22	Lk	6/14/17	jump	11:02	11:05	12:16	48	81.9	27.7222	19.8	11.3	50.4	51.2	51.6	53.6	57.8	40	No	0	0	28.01	11:41	7.221	59.6	98	7.346	39.7	56	-3	24.4	26	96	9.78	11:36	154	4.9	125	1.02	26	86	71	0.1	36	12.2	9
CR23	Cm	6/14/17	net	12:30	12:50	13:15	52	81.1	27.2778	5.6	5.6	34.9	35.3	30	37.8	33.4	29.2	Yes	5	1	28.71	13:11	7.088	73.6	58	7.211	48.1	30	-8	22.2	24	77	21	13:04	161	4.5	118	0.94	23	77	2	0.1	32	10.9	25
CR24	Lk	6/14/17	jump	12:50:00	13:00:00	13:30	40	82.1	27.8333	19.1	10.9	51.2	51.5	48.2	53.7	53.1	40.4	No	0	0	28.67	13:25	7.197	64.6	71	7.32	43.2	38	-3	25.1	27	89	14.13	13:21	155	4.1	121	1.2	24	82	100	0.1	16	5.4	15
CR25	Lk	6/14/17	jump	13:50	13:57	14:12	42	82.6	28.1111	15.5	9.3	47.4	48.4	44.7	51.2	51.1	37.7	No	0	0	29.22	14:09	7.247	72	72	7.369	48.8	39	4	31.4	34	90	7.38	14:04	157	4.6	114	1.09	32	66	68	0.1	26	8.8	17
CR26	Lk	6/14/17	jump	14:46	14:50	15:04	32	85	29.4444	6.6	7.8	33.8	34.3	33.9	35.8	37.9	27.7	No	0	0	29.39	14:59	7.204	60.9	78	7.306	43.7	47	-4	24	26	92	13.53	14:55	156	4.9	116	1.08	25	65	90	0.1	23	7.8	21
CR27	Cm	6/14/17	net	15:12	15:15	15:45	60	85.6	29.7778	4.6	5.2	32.4	32.7	25.7	35.1	29.8	26.5	Yes	35	2	29.52	15:40	7.126	107.8	54	7.224	77.5	32	6	35.5	39	73	15.31	15:46	162	5.3	115	1.28	34	76	2	0.3	30	10.2	19
CR28	Lk	6/14/17	jump	15:26	15:30	16:00	44	84.1	28.9444	20.9	11.3	52.2	53	49.7	56	56.6	41	No	0	0	29.78	15:53	7.247	65.6	67	7.358	46.1	39	1	28.6	31	89	9.21	15:49	152	5.2	117	0.93	30	72	64	0.2	24	8.2	11
CR29	Lk	6/15/17	jump	11:44	11:52	12:06	44	83	28.3333	19	10.5	50.4	51.4	48.5	54.1	54.3	40.5	No	0	0	29.22	12:01	7.242	62	89	7.36	42.4	51	-1	26.7	29	95	14.64	11:56	158	4.4	114	0.97	28	69	78	0.2	26	8.8	22
CR30	Lk	6/15/17	jump	12:24	12:27	12:43	52	81.7	27.6111	8.8	8.7	38.5	39.1	36.4	40.9	40.7	30.7	No	0	0	29.58	12:35	7.232	65.8	82	7.36	43.6	44	0	27.7	30	93	10.87	12:31	159	4.7	117	1.21	28	79	76	0.1	22	7.5	19
CR31	Cm	6/15/17	net	13:06	13:10	13:34	56	83.9	28.8333	10.1	6.3	42.4	42.8	33.8	45.6	39	36.1	Yes	38	3	29.96	13:18	7.105	89.8	60	7.21	62.8	34	-1	28.2	31	79	14.19	13:15	151	5.3	114	1.16	31	70	8	0.2	23	7.8	13
CR32	Lk	6/15/17	jump	13:45	13:50	14:04	56	83.6	28.6667	20.1	11.2	50.5	50.9	50.7	54.3	56.2	40.2	No	0	0	30.16	13:58:00	7.41	47.7	86	7.533	33.1	50	6	30.2	32	96	7.91	13:54	155	4.2	113	0.93	30	70	67	0.1	20	6.8	17
CR33	Cm	6/15/17	net	14:14	14:21	14:37	60	89.2	31.7778	6.5	5.8	36.1	37.8	29.9	40.1	34.2	30.9	Yes	2	1	30.26	14:29:00	7.234	73	61	7.344	51.2	35	3	30.8	33	85	11.32	14:25	149	4.4	108	1.09	31	73	2	0.2	26	8.8	15
CR34	Lk	6/15/17	jump	14:44	14:48	15:05	60	84.7	29.2778	10.5	8.5	40.5	41.2	40.1	43.5	45	33.4	No	0	0	30.33	14:56	7.205	50.6	88	7.309	36.1	54	-8	20	22	94	13.06	14:53	156	4.8	123	1.13	22	74	50	0.1	19	6.5	17
CR35	Cm	6/15/17	net	15:21	na	15:47	66	89.1	31.7222	4.1	5.4	30.4	30.9	25.6	32.6	29.1	25.2	No	0	0	30.84	na	na	na	na	na	na	na	na	na	na	na	na	na	na	na	na	na	na	na	na	na	na	na	na
CR36	Cm	6/17/17	net	10:35	10:38	11:36	56	85.5	29.7222	6.5	5.8	35.7	36.1	29.3	37.9	32.4	31	Yes	1	1	27.93	11:29	7.101	97	60	7.198	69.7	35	1	30.2	33	78	21	11:26	158	6.5	110	1.1	31	61	2	0.3	27	9.2	24
CR37	Cm	6/17/17	net	10:50	na	11:45	48	81.8	27.6667	6.6	5.9	37	37.6	29.4	39.8	33.5	30.8	Yes	20	2	28.11	na	na	na	na	na	na	na	na	na	na	na	na	na	na	na	na	na	na	na	na	na	na	na	na
CR38	Cm	6/17/17	net	11:01	na	11:56	60	87.2	30.6667	9.6	6.3	41.5	41.9	33	44.1	39.5	34.8	No	0	0	28.12	na	na	na	na	na	na	na	na	na	na	na	na	na	na	na	na	na	na	na	na	na	na	na	na
CR39	Cm	6/17/17	net	11:17	11:21	12:14	52	81.7	27.6111	6.7	5.8	38.2	38.7	29.8	40.6	34	31.4	Yes	32	2	28.19	11:41	7.279	65	74	7.41	43.1	40	4	30.5	32	92	11.12	11:36	158	4.7	115	0.98	31	83	2	0.1	26	8.8	17
CR40	Lk	6/17/17	jump	12:27	12:31	13:23	54	84.4	29.1111	15.5	10.4	46.5	47.5	45.5	50.1	51.1	38.3	No	0	0	28.83	13:17	7.465	55.4	77	7.585	39.2	45	16	39.9	42	96	3.77	13:11	154	4.3	107	0.92	39	74	62	0.2	32	10.9	14
CR41	Lk	6/17/17	jump	12:36	12:38	13:32	48	85	29.4444	15.2	10.1	45.5	46.2	44.6	48.5	49.5	36.2	No	0	0	28.83	13:29	7.303	74.8	75	7.409	53.7	45	11	37	39	92	4.88	13:21	158	4.7	115	0.52	35	70	68	0.1	21	7.1	13
CR42	Lk	6/17/17	jump	12:43	12:45	13:40	48	84.5	29.1667	20.2	10.3	50	50.9	51.7	53.2	56.2	39.3	No	0	0	28.91	13:40	7.152	68.4	74	7.254	48.5	43	-5	23.9	26	89	5.42	13:35	160	5.1	128	1.25	26	69	90	0.1	20	6.8	12
CR43	Lk	6/17/17	jump	13:02	13:07	13:51	60	84.5	29.1667	11.3	8.7	41.3	41.8	38.7	44.2	44	33.4	No	0	0	29.03	13:49	7.454	43	43	7.572	30.5	25	6	30.1	31	81	7.02	13:45	158	5	120	1.14	28	68	74	0.1	22	7.5	16
CR44	Cm	6/17/17	net	14:02	14:07	15:08	60	84.7	29.2778	7.2	5.8	39.1	39.7	29.5	41.8	32.9	33	Yes	34	2	29.69	15:06	7.01	92	90	7.104	65.6	55	-8	23.2	26	90	21	15:02	158	4.9	122	1.22	25	80	3	0.1	31	10.5	17
CR45	Cm	6/17/17	net	14:16	14:25	15:21	66	84.4	29.1111	4.8	5.2	33.7	33.9	26.6	35.5	30.4	27.9	Yes	28	2	29.92	15:15	7.081	88.8	80	7.18	62.9	48	-4	26.4	29	89	21	15:11	159	5.3	117	1.14	28	89	2	0.1	26	8.8	21
CR46	Lk	6/17/17	jump	14:20	14:30	15:33	60	85.2	29.5556	12.7	9.5	43.6	44.5	43	46.9	47.5	34.9	No	0	0	29.97	15:25	7.225	52.4	62	7.326	37.8	37	-6	21.7	23	86	12.6	15:21	159	4.3	119	1.01	23	77	46	0.1	15	5.1	23
CR47	Cm	6/17/17	net	14:48	14:52	15:45	66	86	30	5.9	5.7	35.8	36.3	29.9	38.5	35.3	30.3	Yes	14	2	30.34	15:37	7.106	81.3	76	7.195	59.9	48	-4	25.6	28	88	19.97	15:34	159	5	120	1.06	26	89	2	0.1	38	12.9	19
CR48	Lk	6/17/17	jump	16:04	16:08	16:34	na	86	30	11.8	9.3	42.3	43.3	40.6	45.5	44.4	34.3	No	0	0	30.62	16:25	7.177	64.1	84	7.27	47.2	53	-5	23.8	26	93	10.21	16:22	159	5	122	0.9	25	99	59	0.1	39	13.3	19
CR49	Lk	6/17/17	jump	16:12	16:21	16:44	66	87.5	30.8333	11.4	9.2	42.2	43	39.2	45.4	44.8	33.7	No	0	0	30.72	16:32	7.186	58.2	73	7.28	42.8	46	-6	22	24	90	17.96	16:28	159	4.7	117	0.93	24	76	67	0.1	24	8.2	23
CR50	Lk	6/17/17	jump	16:17	16:23	16:50	48	87.2	30.6667	16.2	10.5	46.7	48	47.1	50.8	52	38.3	No	0	0	30.77	na	na	na	na	na	na	na	na	na	na	na	na	16:36	161	4.9	120	1.19	20	80	62	0.1	38	12.9	27
